# Supplementary material for: A genome-wide association study yields five novel thyroid cancer risk loci
Source: Nat Commun. 2017 Feb 14;8:14517. doi: 10.1038/ncomms14517 (PMC5316879; doi:10.1038/ncomms14517)
Supplement: Supplementary Data 1 — Results from meta-analysis for GWAS-identified risk variants by other groups [file ncomms14517-s2.xlsx]

## Sheet: Sheet1
Supplementary Dataset 1. Results from meta-analysis for GWAS-identified risk variants by other groups
Marker	Chr	Position (bp)B38	OA	EA	EAF	Study group	Allelic OR (95% CI)	P-value
rs2281016	1	168178654	C	T	0.1724	Iceland	0.92 (0.81, 1.05)	0.22
	Phet = 0.79; I2 = 0				0.19802	Columbus, US	1.02 (0.90, 1.16)	0.72
					0.198	Houston, US	0.89 (0.66, 1.20)	0.44
					0.20671	The Netherlands	1.03 (0.71, 1.51)	0.86
					0.22979	Spain	0.99 (0.68, 1.42)	0.94
					0.201	All combined	0.97 (0.89, 1.05)	0.46
rs1159444	3	32104696	G	T	0.1033	Iceland	0.88 (0.75, 1.04)	0.12
	Phet = 0.09; I2 = 50.3				0.11161	Columbus, US	1.12 (0.96, 1.31)	0.16
					0.112	Houston, US	0.98 (0.68, 1.40)	0.91
					0.10058	The Netherlands	0.72 (0.43, 1.21)	0.21
					0.15074	Spain	0.69 (0.45, 1.07)	0.1
					0.116	All combined	0.96 (0.87, 1.07)	0.47
rs7617304	3	158745312	G	A	0.1954	Iceland	1.00 (0.82, 1.23)	0.99232
	Phet = 0.95; I2 = 0				0.22608	Columbus, US	0.96 (0.85, 1.08)	0.515
					0.25	Houston, US	1.08 (0.82, 1.42)	0.6
					0.21732	The Netherlands	1.00 (0.70, 1.44)	0.981
					0.26372	Spain	0.92 (0.65, 1.31)	0.65
					0.231	All combined	0.98 (0.90, 1.07)	0.67
rs13184587	5	78910960	G	A	0.3359	Iceland	1.07 (0.97, 1.19)	0.19
	Phet = 0.89; I2 = 0				0.28667	Columbus, US	1.08 (0.97, 1.21)	0.17
					0.264	Houston, US	0.96 (0.73, 1.26)	0.78
					0.27157	The Netherlands	1.18 (0.84, 1.66)	0.34
					0.27434	Spain	1.17 (0.83, 1.64)	0.38
					0.286	All combined	1.08 (1.00, 1.15)	0.04
rs4075570	6	77194092	G	A	0.6034	Iceland	1.09 (0.99, 1.21)	0.084
	Phet = 0.38; I2 = 5.1				0.61879	Columbus, US	0.98 (0.89, 1.09)	0.76
					0.62333	Houston, US	0.93 (0.73, 1.18)	0.54
					0.63559	The Netherlands	0.89 (0.65, 1.22)	0.46
					0.66607	Spain	1.17 (0.84, 1.64)	0.35
					0.629	All combined	1.03 (0.96, 1.10)	0.42
rs10238549	7	110540965	C	T	0.2934	Iceland	1.00 (0.91, 1.11)	0.92217
	Phet = 0.074; I2 = 53.2				0.31	Columbus, US	0.91 (0.82, 1.02)	0.104
					0.27997	Houston, US	1.06 (0.82, 1.36)	0.679
					0.28754	The Netherlands	0.87 (0.62, 1.21)	0.403
					0.30236	Spain	1.50 (1.06, 2.12)	0.021
					0.295	All combined	0.98 (0.92, 1.05)	0.58
rs7800391	7	110568186	C	T	0.4492	Iceland	1.02 (0.92, 1.12)	0.73897
	Phet = 0.62; I2 = 0				0.44101	Columbus, US	1.04 (0.94, 1.15)	0.457
					0.412	Houston, US	0.88 (0.69, 1.12)	0.288
					0.45299	The Netherlands	1.18 (0.87, 1.60)	0.284
					0.42861	Spain	0.96 (0.70, 1.33)	0.822
					0.437	All combined	1.02 (0.96, 1.09)	0.55
rs10781500	9	136374886	C	T	0.4238	Iceland	1.10 (0.99, 1.21)	0.065045
	Phet = 0.69; I2 = 0				0.41422	Columbus, US	1.04 (0.94, 1.15)	0.445
					0.426	Houston, US	1.03 (0.80, 1.32)	0.827
					0.43841	The Netherlands	0.93 (0.68, 1.26)	0.623
					0.37788	Spain	0.91 (0.66, 1.26)	0.557
					0.416	All combined	1.05 (0.99, 1.12)	0.12
rs2997312	10	120808190	G	A	0.118	Iceland	1.15 (1.00, 1.34)	0.057
	Phet = 0.59; I2 = 0				0.12468	Columbus, US	1.01 (0.87, 1.17)	0.9
					0.136	Houston, US	1.04 (0.74, 1.47)	0.8
					0.12845	The Netherlands	1.4 (0.89, 2.21)	0.15
					0.12389	Spain	1.08 (0.67, 1.76)	0.75
					0.126	All combined	1.09 (0.99, 1.20)	0.078
rs10788123	10	120809370	T	C	0.7948	Iceland	0.91 (0.81, 1.03)	0.13
	Phet = 0.87; I2 = 0				0.76975	Columbus, US	0.98 (0.87, 1.10)	0.72
					0.762	Houston, US	1 (0.78, 1.29)	0.99
					0.77237	The Netherlands	0.86 (0.60, 1.23)	0.41
					0.74869	Spain	0.89 (0.62, 1.29)	0.54
					0.77	All combined	0.94 (0.88, 1.02)	0.14
rs1254167	10	120841691	C	G	0.1068	Iceland	1.03 (0.88, 1.21)	0.67
	Phet = 0.84; I2 = 0				0.11442	Columbus, US	1.04 (0.89, 1.21)	0.64
					0.11416	Houston, US	1.19 (0.81, 1.76)	0.38
					0.11769	The Netherlands	1.33 (0.83, 2.14)	0.24
					0.11991	Spain	1.05 (0.64, 1.72)	0.86
					0.115	All combined	1.06 (0.96, 1.17)	0.27
rs7935113	11	11514333	T	C	0.1517	Iceland	1.13 (0.99, 1.29)	0.072
	Phet = 0.42; I2 = 0				0.17028	Columbus, US	0.97 (0.85, 1.10)	0.64
					0.16	Houston, US	0.95 (0.69, 1.31)	0.75
					0.15929	The Netherlands	0.87 (0.57, 1.32)	0.52
					0.18319	Spain	1.16 (0.78, 1.72)	0.47
					0.165	All combined	1.03 (0.95, 1.13)	0.43
rs1220597	13	24243875	C	T	0.5282	Iceland	0.96 (0.87, 1.06)	0.39
	Phet = 0.8; I2 = 0				0.5338	Columbus, US	0.96 (0.87, 1.06)	0.39
					0.552	Houston, US	1.08 (0.86, 1.36)	0.52
					0.53521	The Netherlands	0.85 (0.63, 1.16)	0.31
					0.52537	Spain	1.01 (0.74, 1.39)	0.94
					0.535	All combined	0.96 (0.90, 1.03)	0.25
rs2245026	13	71915649	A	G	0.1858	Iceland	0.96 (0.85, 1.09)	0.57
	Phet = 0.17; I2 = 38.4				0.20852	Columbus, US	1.11 (0.98, 1.26)	0.086
					0.196	Houston, US	0.87 (0.65, 1.15)	0.32
					0.2079	The Netherlands	1.04 (0.72, 1.50)	0.85
					0.21563	Spain	1.4 (0.95, 2.04)	0.085
					0.203	All combined	1.04 (0.96, 1.12)	0.38
rs4624074	14	34275220	T	C	0.4375	Iceland	1.04 (0.94, 1.14)	0.48
	Phet = 0.41; I2 = 0				0.45823	Columbus, US	0.97 (0.88, 1.07)	0.5
					0.49	Houston, US	1.19 (0.95, 1.49)	0.14
					0.4633	The Netherlands	0.96 (0.71, 1.30)	0.81
					0.47257	Spain	0.86 (0.63, 1.18)	0.36
					0.464	All combined	1.01 (0.94, 1.07)	0.84
rs10136427	14	75513546	C	T	0.1908	Iceland	1.03 (0.91, 1.17)	0.62
	Phet = 0.69; I2 = 0				0.20026	Columbus, US	1.05 (0.92, 1.18)	0.49
					0.17	Houston, US	0.87 (0.64, 1.19)	0.38
					0.19986	The Netherlands	1.14 (0.78, 1.67)	0.51
					0.15546	Spain	0.84 (0.54, 1.30)	0.43
					0.183	All combined	1.02 (0.94, 1.11)	0.59
rs1203952	20	22633494	G	A	0.8108	Iceland	1.02 (0.90, 1.15)	0.79
	Phet = 0.99; I2 = 0				0.78508	Columbus, US	1.02 (0.90, 1.15)	0.74
					0.772	Houston, US	0.97 (0.74, 1.28)	0.84
					0.78258	The Netherlands	1.1 (0.76, 1.60)	0.6
					0.78732	Spain	0.99 (0.68, 1.45)	0.97
					0.788	All combined	1.02 (0.94, 1.10)	0.67
rs7267944	20	39318791	T	C	0.1576	Iceland	0.97 (0.85, 1.11)	0.69
	Phet = 0.95; I2 = 0				0.18176	Columbus, US	0.96 (0.85, 1.09)	0.58
					0.178	Houston, US	1.05 (0.77, 1.43)	0.77
					0.17169	The Netherlands	0.85 (0.57, 1.28)	0.44
					0.19115	Spain	1.02 (0.68, 1.52)	0.93
					0.176	All combined	0.97 (0.89, 1.06)	0.49
Shown are association results for markers previously reported and GWAS-identified as conferring risk thyroid cancer. Shown are imputed results from the meta-analysis of the Icelandic, US (Columbus, Ohio and Houston, Texas), Dutch and Spanish study groups. Position is according to Build 38 of the reference genome. Effect allele (EA), other allele (OA), effect allele frequency in controls (EAF), al…
