# Supplementary material for: A genome-wide association study yields five novel thyroid cancer risk loci
Source: Nat Commun. 2017 Feb 14;8:14517. doi: 10.1038/ncomms14517 (PMC5316879; doi:10.1038/ncomms14517)
Supplement: Supplementary Data 2 — Functional annotation of lead and correlated variants at GWAS risk loci (r2=0.75 in Icelandic population) from Haploreg, ENCODE, Ensembl, GtEX, TargetFinder, Blood eQTL browser and Regulatory Elements Database [file ncomms14517-s3.xlsx]

## Sheet: Sheet1
Supplementary Dataset 2. Functional annotation of lead and correlated variants at GWAS risk loci (r2≥0.75 in Icelandic population) from Haploreg, ENCODE, Ensembl, GtEX, TargetFinder, Blood eQTL browser and Regulatory Elements Database
							Encode				Haploreg					Ensembl
Locus	Chrom	Position (bp)	rsID	LD	Reference allele	Alternative allele	DHS Thyroid	DHS cells	TFBS tfacs	TFBS cells	Promoter	Enhancer	DHS	Bound proteins	Altered motifs	VEP consequence	VEP gene	VEP Reg Feature	VEP biotype	Gene regulated
1q42.2	1	233260549	rs12118544	0.922463	A	G	.	.	.	.	.	LNG	.	.	7 altered motifs	intron_variant	PCNXL2		enhancer	gt:. | tf:. | we:. | hs:
1q42.2	1	233261521	rs10489808	0.95156	G	A	.	25	14	9	.	.	.	YY1	Myc,TCF12	intron_variant	PCNXL2		.	gt:. | tf:. | we:. | hs:
1q42.2	1	233266290	rs76009896	0.971027	T	A	.	.	.	.	.	.	.	.	.	intron_variant	PCNXL2		.	gt:. | tf:. | we:. | hs:
1q42.2	1	233266291	rs74982670	0.971027	T	A	.	.	.	.	.	.	.	.	CTCF,Nr2f2	intron_variant	PCNXL2		.	gt:. | tf:. | we:. | hs:
1q42.2	1	233272294	rs35023237,rs551339704	0.761686	GAA	GA	.	.	.	.	.	.	.	.	.	intron_variant	PCNXL2		.	gt:. | tf:. | we:. | hs:
1q42.2	1	233272611	rs61823944	0.971027	A	G	.	.	.	.	.	.	.	.	.	intron_variant	PCNXL2		.	gt:. | tf:. | we:. | hs:
1q42.2	1	233272632	rs6702768	0.971027	C	T	.	.	.	.	.	.	.	.	TCF12	intron_variant	PCNXL2		.	gt:. | tf:. | we:. | hs:
1q42.2	1	233273147	rs34006105,rs397966835	0.960609	T	TA	.	.	.	.	.	.	.	.	21 altered motifs	intron_variant	PCNXL2		.	gt:. | tf:. | we:. | hs:
1q42.2	1	233273630	rs35342069,rs386369983,rs553021337,rs71173265	0.949719	AT	ATTT	.	.	.	.	.	ESDR, IPSC, FAT	.	.	HDAC2,Zfp105,p300	intron_variant	PCNXL2		enhancer	gt:. | tf:. | we:. | hs:
1q42.2	1	233276132	rs6697791	0.970635	C	T	.	.	.	.	.	.	.	.	Pax-4	intron_variant	PCNXL2		.	gt:. | tf:. | we:. | hs:
1q42.2	1	233276358	rs12130559	0.970635	T	C	.	.	.	.	.	.	.	.	BATF,Irf	intron_variant	PCNXL2		enhancer	gt:. | tf:. | we:. | hs:
1q42.2	1	233276396	rs12140735	0.970635	C	T	.	.	.	.	.	.	.	.	Mef2	intron_variant	PCNXL2		enhancer	gt:. | tf:. | we:. | hs:
1q42.2	1	233276649	rs12133184	0.938605	G	A	.	.	.	.	.	.	BLD	.	EBF,NRSF	intron_variant	PCNXL2		enhancer	gt:. | tf:. | we:. | hs:
1q42.2	1	233276739	rs12140862	0.971027	C	T	.	.	.	.	.	BLD	.	.	THAP1	intron_variant	PCNXL2		enhancer	gt:. | tf:. | we:. | hs:
1q42.2	1	233276815	rs12129938	1	A	G	.	.	.	.	.	BLD	.	.	.	intron_variant	PCNXL2		enhancer	gt:. | tf:. | we:. | hs:
1q42.2	1	233280986	rs35734486,rs58494198	0.938225	C	CATT	.	.	.	.	.	BLD	.	.	Pbx-1,Pou2f2,Pou6f1	intron_variant	PCNXL2		promoter_flanking_region	gt:. | tf:. | we:. | hs:
1q42.2	1	233286440	rs7534800	0.953127	T	C	.	.	.	.	.	.	.	.	TCF4	intron_variant	PCNXL2		.	gt:. | tf:. | we:. | hs:
1q42.2	1	233287016	rs1857004	0.984588	G	C	.	.	.	.	.	ESC	.	.	HEY1,TATA	intron_variant	PCNXL2		.	gt:. | tf:. | we:. | hs:
3q26.2	3	169759203	rs146997182,rs34656828	0.847592	CAAA	CA	.	.	.	.	.	4 tissues	.	.	,4 altered motifs	intergenic_variant	.	ENSR00001378961	promoter_flanking_region	gt:. | tf:. | we:. | hs:
3q26.2	3	169759718	rs12638862	0.962727	A	G	.	.	7	3	BLD	6 tissues	SKIN,THYM	.	Pax-4,TCF4	intergenic_variant	.	ENSR00001378961,ENSR00001680844	CTCF_binding_site,promoter_flanking_region	gt:MYNN,RP11-362K14.5,RP11-362K14.6 | tf:EIF5A2 | we:. | hs:
3q26.2	3	169762416	rs12630450	0.99295	A	G	.	.	.	.	.	FAT	.	.	.	downstream_gene_variant	ACTRT3		.	gt:LRRC34,RP11-362K14.6 | tf:. | we:. | hs:
3q26.2	3	169763483	rs12696304	0.99295	C	G	.	.	32	71	BLD, STRM, SKIN	10 tissues	ESC,BLD	RPC155	Foxd1	downstream_gene_variant	ACTRT3	ENSR00001680846	CTCF_binding_site	gt:LRRC34,MYNN,RP11-362K14.5,RP11-362K14.6 | tf:. | we:. | hs:
3q26.2	3	169764547	rs2293607	0.942675	T	C	big peak	95	74	33	24 tissues	.	35 tissues	14 bound proteins	4 altered motifs	downstream_gene_variant	ACTRT3	ENSR00001378964	promoter	gt:LRRC34,LRRIQ4,MYNN,RP11-362K14.5,RP11-362K14.6 | tf:. | we:. | hs:AC078802.1,LRRC34
3q26.2	3	169768356	rs9822885	0.993145	A	G	.	.	.	.	.	SKIN	BLD,BLD	.	Ik-2,STAT	splice_region_variant	ACTRT3		.	gt:LRRC34,LRRIQ4,RP11-362K14.5,RP11-362K14.6 | tf:. | we:. | hs:
3q26.2	3	169768483	rs9860874	0.993145	C	A	.	.	.	.	.	.	BLD,BLD	.	CTCF,Nanog,TCF12	upstream_gene_variant	MYNN		enhancer	gt:LRRC34,LRRIQ4,RP11-362K14.5,RP11-362K14.6 | tf:. | we:. | hs:
3q26.2	3	169768720	rs35446936	0.943636	G	A	.	4	.	.	.	.	.	.	Ets,ZBTB33	upstream_gene_variant	MYNN	ENSR00001680847	open_chromatin_region	gt:LRRC34,MYNN,RP11-362K14.5,RP11-362K14.6 | tf:. | we:. | hs:
3q26.2	3	169769649	rs12637184	0.94325	G	A	big peak	120	40	40	24 tissues	.	43 tissues	16 bound proteins	19 altered motifs	5_prime_UTR_variant	ACTRT3	ENSR00001378965	promoter	gt:LRRC34,LRRIQ4,MYNN,RP11-362K14.5,RP11-362K14.6 | tf:. | we:. | hs:
3q26.2	3	169769713	rs9811216	0.962727	T	C	big peak	120	40	40	24 tissues	.	43 tissues	14 bound proteins	Nrf1	5_prime_UTR_variant	ACTRT3	ENSR00001378965	promoter	gt:LRRC34,LRRIQ4,MYNN,RP11-362K14.5,RP11-362K14.6 | tf:. | we:. | hs:TERC,LRRC34,LRRC31
3q26.2	3	169769863	rs9866776	0.992167	C	A	big peak	120	40	40	24 tissues	.	39 tissues	9 bound proteins	6 altered motifs	5_prime_UTR_variant	ACTRT3	ENSR00001378965	promoter	gt:LRRC34,LRRIQ4,RP11-362K14.5,RP11-362K14.6 | tf:. | we:. | hs:TERC,AC078802.1,LRRC34,LRRC31
3q26.2	3	169770360	rs55735727	0.942829	A	T	.	.	.	.	.	.	.	.	22 altered motifs	upstream_gene_variant	ACTRT3,MYNN		promoter	gt:MYNN,RP11-362K14.5 | tf:. | we:. | hs:
3q26.2	3	169770705	rs56651385	0.951728	G	T	.	.	.	.	.	.	.	.	.	upstream_gene_variant	ACTRT3,MYNN		.	gt:MYNN | tf:. | we:. | hs:
3q26.2	3	169770732	rs777738600	0.974205	G	T	.	.	.	.	.	.	.	.	.	upstream_gene_variant	ACTRT3,MYNN		.	gt:. | tf:. | we:. | hs:
3q26.2	3	169770759	rs184266795	0.930754	G	T	.	.	.	.	.	.	.	.	12 altered motifs	upstream_gene_variant	ACTRT3,MYNN		.	gt:. | tf:. | we:. | hs:
3q26.2	3	169771279	rs180758909	0.887972	A	T	.	.	.	.	.	.	.	.	10 altered motifs	upstream_gene_variant	ACTRT3,MYNN		.	gt:. | tf:. | we:. | hs:
3q26.2	3	169771284	rs187269028	0.789572	G	A	.	.	.	.	.	.	.	.	16 altered motifs	upstream_gene_variant	ACTRT3,MYNN		.	gt:. | tf:. | we:. | hs:
3q26.2	3	169771310	rs28635281	0.926185	A	T	.	.	.	.	.	.	.	.	11 altered motifs	upstream_gene_variant	ACTRT3,MYNN		.	gt:LRRC34,RP11-362K14.6 | tf:. | we:. | hs:
3q26.2	3	169771315	rs185857314	0.933429	G	A	.	.	.	.	.	.	.	.	15 altered motifs	upstream_gene_variant	ACTRT3,MYNN		.	gt:. | tf:. | we:. | hs:
3q26.2	3	169771429	rs535266335	0.952392	T	TTA	.	.	.	.	.	.	.	.	.	upstream_gene_variant	ACTRT3,MYNN		promoter	gt:. | tf:. | we:. | hs:
3q26.2	3	169772158	rs3821383	0.993145	A	G	big peak	115	105	73	23 tissues	.	49 tissues	22 bound proteins	.	upstream_gene_variant	ACTRT3,MYNN	ENSR00001378966	promoter	gt:LRRC34,LRRIQ4,RP11-362K14.5,RP11-362K14.6 | tf:. | we:. | hs:LRRC31
3q26.2	3	169773941	rs2251795	0.801296	T	A	.	.	105	73	23 tissues	.	6 tissues	HAE2F1	CEBPA	upstream_gene_variant	ACTRT3,MYNN	ENSR00001378966	promoter	gt:MYNN,RP11-362K14.5,RP11-362K14.6 | tf:. | we:. | hs:
3q26.2	3	169774228	rs34847803,rs397877370	0.949457	T	TA	.	7	.	.	19 tissues	5 tissues	.	.	6 altered motifs	upstream_gene_variant	ACTRT3,MYNN	ENSR00001378966	promoter	gt:LRRC34,MYNN,RP11-362K14.5,RP11-362K14.6 | tf:. | we:. | hs:AC078802.1
3q26.2	3	169774313	rs10936599	0.949457	C	T	.	7	.	.	.	.	SKIN,GI	.	Eomes,NRSF,Zfp691	synonymous_variant	MYNN	ENSR00001378966	promoter	gt:LRRC34,MYNN,RP11-362K14.5,RP11-362K14.6 | tf:. | we:. | hs:AC078802.1
3q26.2	3	169775495	rs3950296	0.949457	C	G	.	.	1	1	.	21 tissues	.	.	Mrg,Pbx3	intron_variant	MYNN	ENSR00001680848	.	gt:LRRC34,MYNN,RP11-362K14.5,RP11-362K14.6 | tf:. | we:. | hs:
3q26.2	3	169776839	rs9866116	0.999017	A	G	.	.	.	.	.	BLD, GI	.	.	5 altered motifs	intron_variant	MYNN		.	gt:LRRC34,LRRIQ4,MYNN,RP11-362K14.5,RP11-362K14.6 | tf:. | we:. | hs:
3q26.2	3	169778159	rs3046465,rs35379604	0.949457	TATC	T	.	.	.	.	.	BRST, BLD, GI	.	.	.	intron_variant	MYNN		.	gt:LRRC34,MYNN,RP11-362K14.5,RP11-362K14.6 | tf:. | we:. | hs:
3q26.2	3	169779797	rs1317082	0.949457	A	G	.	.	.	.	.	BLD, BRN	.	.	5 altered motifs	intron_variant	MYNN		.	gt:LRRC34,MYNN,RP11-362K14.5,RP11-362K14.6 | tf:. | we:. | hs:
3q26.2	3	169782699	rs3772190	0.949457	G	A	.	.	.	.	.	.	.	.	GATA,RXRA,TATA	intron_variant	MYNN		.	gt:LRRC34,MYNN,RP11-362K14.5,RP11-362K14.6 | tf:. | we:. | hs:
3q26.2	3	169784392	rs1920120	0.999018	T	C	.	.	.	.	.	.	.	.	4 altered motifs	intron_variant	MYNN		.	gt:LRRC34,LRRIQ4,RP11-362K14.5,RP11-362K14.6 | tf:. | we:. | hs:
3q26.2	3	169784912	rs11456214,rs397874977,rs757380665	0.812745	TAA	TAAA	.	.	.	.	.	.	.	.	HDAC2,Irf,p300	intron_variant	MYNN		.	gt:. | tf:. | we:. | hs:
3q26.2	3	169785644	rs2141595	1	C	T	.	.	.	.	.	.	.	.	.	intron_variant	MYNN		.	gt:LRRC34,LRRIQ4,MYNN,RP11-362K14.5,RP11-362K14.6 | tf:. | we:. | hs:
3q26.2	3	169788353	rs1920122	0.997447	C	T	.	.	.	.	.	.	.	.	Evi-1	3_prime_UTR_variant	MYNN		.	gt:LRRC34,LRRIQ4,RP11-362K14.5,RP11-362K14.6 | tf:. | we:. | hs:
3q26.2	3	169788385	rs1920123	0.996662	C	T	.	.	.	.	.	.	.	.	4 altered motifs	3_prime_UTR_variant	MYNN		.	gt:LRRC34,LRRIQ4,RP11-362K14.5,RP11-362K14.6 | tf:. | we:. | hs:
3q26.2	3	169790484	rs13069553	0.948128	A	G	.	.	.	.	.	BLD	BRN	.	CIZ,HDAC2,HMG-IY	downstream_gene_variant	LRRC34,MYNN		.	gt:LRRC34,MYNN,RP11-362K14.5,RP11-362K14.6 | tf:. | we:. | hs:
3q26.2	3	169791127	rs7625734	1	T	C	.	24	5	5	.	ESC, BRN, BONE	LNG,ADRL	MAFK	6 altered motifs	downstream_gene_variant	LRRC34,MYNN		.	gt:LRRC34,LRRIQ4,RP11-362K14.5,RP11-362K14.6 | tf:. | we:. | hs:AC078802.1
3q26.2	3	169791456	rs7633750	0.997447	G	A	.	24	.	.	.	.	.	.	4 altered motifs	downstream_gene_variant	LRRC34,MYNN		.	gt:LRRC34,LRRIQ4,MYNN,RP11-362K14.5,RP11-362K14.6 | tf:. | we:. | hs:LRRC34
3q26.2	3	169791864	rs1997392	0.997447	C	T	.	.	.	.	.	.	.	.	BRCA1	downstream_gene_variant	LRRC34,MYNN		.	gt:LRRC34,LRRIQ4,RP11-362K14.5,RP11-362K14.6 | tf:. | we:. | hs:
3q26.2	3	169793001	rs9868000	0.997447	G	A	.	.	.	.	.	.	.	.	Hand1,Smad3	downstream_gene_variant	LRRC34,MYNN		.	gt:LRRC34,LRRIQ4,RP11-362K14.5,RP11-362K14.6 | tf:. | we:. | hs:
3q26.2	3	169794357	rs7621631	0.943821	C	A	.	.	.	.	.	.	.	.	6 altered motifs	downstream_gene_variant	LRRC34,MYNN		.	gt:LRRC34,MYNN,RP11-362K14.5,RP11-362K14.6 | tf:. | we:. | hs:
3q26.2	3	169794453	rs7643115	0.947734	G	A	.	.	.	.	.	.	.	.	Nrf-2,TCF11::MafG	downstream_gene_variant	LRRC34,MYNN		.	gt:LRRC34,LRRIQ4,MYNN,RP11-362K14.5,RP11-362K14.6 | tf:. | we:. | hs:
3q26.2	3	169795918	rs139385377,rs554785700	0.948128	TAA	T	.	.	.	.	.	.	.	.	.	3_prime_UTR_variant	LRRC34		.	gt:. | tf:. | we:. | hs:
3q26.2	3	169796797	rs10936600	0.945188	A	T	.	.	.	.	.	.	.	.	.	missense_variant	LRRC34		.	gt:LRRC34,MYNN,RP11-362K14.5,RP11-362K14.6 | tf:. | we:. | hs:
3q26.2	3	169799648	rs9876206	0.980239	C	T	.	.	.	.	.	.	.	.	.	intron_variant	LRRC34		.	gt:LRRC34,LRRIQ4,MYNN,RP11-362K14.5 | tf:. | we:. | hs:
3q26.2	3	169800667	rs6793295	1	T	C	.	.	.	.	.	.	.	.	HDAC2	missense_variant	LRRC34		.	gt:LRRC34,LRRIQ4,RP11-362K14.5,RP11-362K14.6 | tf:. | we:. | hs:
3q26.2	3	169804599	rs9827710	1	G	C	.	.	.	.	.	.	.	.	Evi-1,GR	intron_variant	LRRC34		.	gt:. | tf:. | we:. | hs:
3q26.2	3	169804602	rs67321078,rs71882452	0.950626	GAT	G	.	.	.	.	.	.	.	.	4 altered motifs	intron_variant	LRRC34		.	gt:LRRC34,MYNN,RP11-362K14.5,RP11-362K14.6 | tf:. | we:. | hs:
3q26.2	3	169806228	rs11711621	0.950625	C	T	.	.	.	.	.	.	.	.	8 altered motifs	intron_variant	LRRC34		.	gt:LRRC34,MYNN,RP11-362K14.5,RP11-362K14.6 | tf:. | we:. | hs:
3q26.2	3	169807074	rs3796145	0.950621	A	C	.	.	.	.	.	.	.	.	4 altered motifs	intron_variant	LRRC34		.	gt:LRRC34,MYNN,RP11-362K14.5,RP11-362K14.6 | tf:. | we:. | hs:
3q26.2	3	169808484	rs28626343	0.950619	T	C	.	.	.	.	.	.	.	.	.	intron_variant	LRRC34		.	gt:LRRC34,MYNN,RP11-362K14.5,RP11-362K14.6 | tf:. | we:. | hs:
3q26.2	3	169810661	rs10936601	0.99646	C	T	.	.	.	.	.	.	.	.	AP-1,BATF,BCL	intron_variant	LRRC34		.	gt:LRRC34,LRRIQ4,MYNN,RP11-362K14.5,RP11-362K14.6 | tf:. | we:. | hs:LRRC31
3q26.2	3	169810735	rs9831661	0.999988	G	T	.	.	.	.	.	BLD	.	.	Gm397,Mrg1::Hoxa9	intron_variant	LRRC34		.	gt:LRRC34,LRRIQ4,MYNN,RP11-362K14.5,RP11-362K14.6 | tf:. | we:. | hs:LRRC31
5p15.33	5	1279675	rs10069690	1	C	T	.	27	.	.	.	.	.	.	BDP1,TBX5	intron_variant	TERT		.	gt:. | tf:. | we:. | hs:SLC6A18,TERT
5p15.33	5	1279913	rs2242652	0.76474	G	A	.	27	.	.	.	.	.	.	9 altered motifs	intron_variant	TERT		.	gt:. | tf:. | we:RGS10,SEMG2,TERT | hs:CLPTM1L
5q22.1	5	112120886	rs78788069	0.899489	C	T	.	.	.	.	.	.	.	.	Ets,GR,Spdef	intergenic_variant	.		.	gt:EPB41L4A | tf:. | we:. | hs:
5q22.1	5	112130154	rs27981	0.795791	G	A	.	.	.	.	.	.	.	.	5 altered motifs	intergenic_variant	.		.	gt:. | tf:. | we:. | hs:
5q22.1	5	112130658	rs25788	0.796034	T	C	.	.	.	.	.	.	.	.	Lhx3	intergenic_variant	.		.	gt:EPB41L4A | tf:. | we:. | hs:
5q22.1	5	112131926	rs10682240,rs200001835	0.796248	AAAAAAT	AAAAAATAAAAAT	.	.	.	.	.	.	.	.	10 altered motifs	intergenic_variant	.		.	gt:. | tf:. | we:. | hs:
5q22.1	5	112132117	rs6594564	0.797331	T	C	.	.	.	.	.	.	.	.	Nkx2,Pou3f1	intergenic_variant	.		.	gt:. | tf:. | we:. | hs:
5q22.1	5	112132910	rs148615021	0.927215	T	A	.	.	.	.	.	.	.	.	4 altered motifs	intergenic_variant	.		.	gt:. | tf:. | we:. | hs:
5q22.1	5	112133203	rs201942926	0.801904	A	C	.	.	.	.	.	.	.	.	11 altered motifs	intergenic_variant	.		.	gt:. | tf:. | we:. | hs:
5q22.1	5	112134533	rs7728316	0.796308	T	C	.	.	.	.	.	.	.	.	LRH1	intergenic_variant	.		.	gt:. | tf:. | we:. | hs:
5q22.1	5	112136015	rs73787773	0.789503	T	C	.	.	.	.	.	.	.	.	6 altered motifs	intergenic_variant	.		.	gt:EPB41L4A | tf:. | we:. | hs:
5q22.1	5	112136698	rs58079319	0.789085	G	A	.	.	.	.	.	.	.	.	BAF155	intergenic_variant	.		.	gt:EPB41L4A | tf:. | we:. | hs:
5q22.1	5	112136844	rs57673629	0.852504	A	G	.	.	.	.	.	.	THYM	.	Foxc1	intergenic_variant	.		.	gt:EPB41L4A | tf:. | we:. | hs:
5q22.1	5	112136914	rs73787775	0.789503	C	A	.	.	.	.	.	BLD	.	.	Fox,Zec,Zfp105	intergenic_variant	.		.	gt:EPB41L4A | tf:. | we:. | hs:
5q22.1	5	112137643	rs73227490	0.852929	T	C	.	.	.	.	.	BLD	.	.	HNF1,Hbp1	intergenic_variant	.		.	gt:. | tf:. | we:. | hs:
5q22.1	5	112137672	rs73227492	0.789503	A	G	.	.	.	.	.	BLD	.	.	4 altered motifs	intergenic_variant	.		.	gt:EPB41L4A | tf:. | we:. | hs:
5q22.1	5	112138547	rs76177172	0.999444	C	T	.	.	.	.	.	.	.	.	TAL1,ZBRK1	intergenic_variant	.		.	gt:EPB41L4A | tf:. | we:. | hs:
5q22.1	5	112140400	rs78790140	0.999443	T	C	.	.	.	.	.	.	.	.	8 altered motifs	intergenic_variant	.		.	gt:EPB41L4A | tf:. | we:. | hs:
5q22.1	5	112141962	rs73227493	0.935191	A	G	.	.	.	.	.	5 tissues	HRT	.	DMRT2,Nkx3,Pou3f2	intergenic_variant	.		.	gt:EPB41L4A | tf:. | we:. | hs:
5q22.1	5	112142261	rs73787778	0.794761	G	C	.	.	.	.	.	6 tissues	HRT	.	.	intergenic_variant	.		.	gt:. | tf:. | we:. | hs:
5q22.1	5	112142514	rs55641410	0.999444	C	T	.	.	.	.	.	7 tissues	VAS	.	5 altered motifs	intergenic_variant	.		promoter_flanking_region	gt:EPB41L4A | tf:. | we:. | hs:
5q22.1	5	112143123	rs79092804	0.935464	C	T	big peak	62	19	3	.	12 tissues	11 tissues	5 bound proteins	Ncx	intergenic_variant	.	ENSR00001412794	promoter_flanking_region	gt:EPB41L4A | tf:SRP19 | we:. | hs:EPB41L4A,CTC-459M5.2,RP11-526F3.1
5q22.1	5	112143132	rs79705195	0.999444	G	A	big peak	62	19	3	.	12 tissues	11 tissues	5 bound proteins	Hoxa5,NF-E2,Pou6f1	intergenic_variant	.	ENSR00001412794	promoter_flanking_region	gt:EPB41L4A | tf:SRP19 | we:. | hs:EPB41L4A,CTC-459M5.2,RP11-526F3.1
5q22.1	5	112143173	rs78455089	1	C	A	big peak	62	19	3	.	12 tissues	10 tissues	5 bound proteins	Osf2,Smad3	intergenic_variant	.	ENSR00001412794	promoter_flanking_region	gt:EPB41L4A | tf:SRP19 | we:. | hs:EPB41L4A,CTC-459M5.2,RP11-526F3.1
5q22.1	5	112143356	rs56092269	0.857836	T	G	.	.	19	3	.	8 tissues	BRST	.	Hoxd8,Isl2,Nkx6-1	intergenic_variant	.	ENSR00001412794	promoter_flanking_region	gt:EPB41L4A | tf:. | we:. | hs:
5q22.1	5	112144097	rs57349429	0.857836	A	T	.	.	.	.	.	4 tissues	VAS	.	CDP,Ik-2,Isl2	intergenic_variant	.	ENSR00001412794	promoter_flanking_region	gt:EPB41L4A | tf:. | we:. | hs:
5q22.1	5	112144258	rs17134152	0.852504	G	T	.	.	.	.	.	HRT, BONE	.	.	Cdx,GR,TCF11::MafG	intergenic_variant	.		.	gt:EPB41L4A | tf:. | we:. | hs:
5q22.1	5	112144274	rs76564228	0.992534	A	G	.	.	.	.	.	HRT, BONE	.	.	4 altered motifs	intergenic_variant	.		.	gt:EPB41L4A | tf:. | we:. | hs:
5q22.1	5	112144627	rs17134153	0.999444	C	T	.	.	.	.	.	.	.	.	7 altered motifs	intergenic_variant	.	ENSR00001287517	.	gt:EPB41L4A | tf:. | we:. | hs:
5q22.1	5	112144837	rs17134154	0.992534	T	C	.	.	.	.	.	.	.	.	Evi-1,PU.1,Pou2f2	intergenic_variant	.	ENSR00001287517	enhancer	gt:EPB41L4A | tf:. | we:. | hs:
5q22.1	5	112144913	rs73787779	0.852504	G	C	.	.	.	.	.	.	.	.	8 altered motifs	intergenic_variant	.	ENSR00001287517	enhancer	gt:EPB41L4A | tf:. | we:. | hs:
5q22.1	5	112144988	rs73227496	0.789235	A	T	.	.	.	.	.	.	LNG	.	Arid3a,Pou6f1,TEF	intergenic_variant	.	ENSR00001287517	enhancer	gt:EPB41L4A | tf:. | we:. | hs:
5q22.1	5	112145162	rs112564823	0.789033	A	G	.	.	.	.	.	.	.	.	Pax-4	intergenic_variant	.		enhancer	gt:EPB41L4A | tf:. | we:. | hs:
5q22.1	5	112145706	rs56010932	0.852504	A	C	.	.	.	.	.	7 tissues	.	.	10 altered motifs	intergenic_variant	.	ENSR00001287518	.	gt:EPB41L4A | tf:. | we:. | hs:
5q22.1	5	112145903	rs56071312	0.857836	A	T	.	.	.	.	.	7 tissues	.	.	Hsf,PRDM1	intergenic_variant	.	ENSR00001287518	promoter_flanking_region	gt:EPB41L4A | tf:. | we:. | hs:
5q22.1	5	112146040	rs17134156	0.999444	A	T	.	.	25	64	BLD	10 tissues	BLD	EBF1	Foxp3,Hand1,Hoxa7	intergenic_variant	.	ENSR00001287518	promoter_flanking_region	gt:EPB41L4A | tf:. | we:. | hs:
5q22.1	5	112148515	rs60370278	0.788609	T	G	.	.	.	.	.	.	.	.	21 altered motifs	intergenic_variant	.		.	gt:EPB41L4A | tf:. | we:. | hs:
5q22.1	5	112148682	rs6898536	0.852929	T	G	.	.	.	.	.	.	.	.	7 altered motifs	intergenic_variant	.		.	gt:EPB41L4A | tf:. | we:. | hs:
5q22.1	5	112149387	rs57541807	0.794761	G	A	.	.	.	.	.	.	.	.	9 altered motifs	intergenic_variant	.		.	gt:EPB41L4A | tf:. | we:. | hs:
5q22.1	5	112150207	rs73227498	1	A	T	.	.	.	.	.	.	.	.	7 altered motifs	intergenic_variant	.		.	gt:EPB41L4A | tf:. | we:. | hs:
5q22.1	5	112151996	rs113970983	0.793801	T	C	.	.	.	.	.	.	.	.	NRSF	intergenic_variant	.		.	gt:EPB41L4A | tf:. | we:. | hs:
5q22.1	5	112152296	rs75705984	0.7938	C	T	.	.	.	.	.	.	.	.	Foxd3,Pou2f2	intergenic_variant	.		.	gt:EPB41L4A | tf:. | we:. | hs:
5q22.1	5	112152903	rs17651424	0.793591	T	C	.	.	.	.	.	.	.	.	7 altered motifs	intergenic_variant	.		.	gt:EPB41L4A | tf:. | we:. | hs:
5q22.1	5	112153211	rs73227501	0.793858	C	A	.	.	.	.	.	.	.	.	DMRT5,Evi-1	intergenic_variant	.		.	gt:EPB41L4A | tf:. | we:. | hs:
5q22.1	5	112155369	rs59043064	0.854943	C	T	.	.	2	3	.	5 tissues	MUS,MUS	.	6 altered motifs	intergenic_variant	.		.	gt:. | tf:. | we:. | hs:
5q22.1	5	112158407	rs73787782	0.79407	A	T	.	.	.	.	.	BLD	.	.	ELF1,Nkx2	downstream_gene_variant	EPB41L4A		.	gt:EPB41L4A | tf:. | we:. | hs:
5q22.1	5	112159453	rs7730334	0.79407	A	G	.	.	.	.	.	4 tissues	LNG	.	16 altered motifs	downstream_gene_variant	EPB41L4A	ENSR00001696536	open_chromatin_region	gt:EPB41L4A | tf:. | we:. | hs:
5q22.1	5	112159813	rs7731129	0.793859	C	T	.	.	.	.	.	5 tissues	LNG	.	15 altered motifs	downstream_gene_variant	EPB41L4A	ENSR00001696536	open_chromatin_region	gt:EPB41L4A | tf:. | we:. | hs:
5q22.1	5	112161206	rs138852863	0.792593	GC	G	.	124	102	87	24 tissues	.	24 tissues	SIN3AK20,CMYC,MAX	5 altered motifs	downstream_gene_variant	EPB41L4A	ENSR00001287521	promoter	gt:. | tf:. | we:. | hs:RP11-526F3.1
5q22.1	5	112161428	rs73787784	0.85585	G	T	.	7	102	87	24 tissues	.	9 tissues	.	Hoxb6,Pbx3,SP2	downstream_gene_variant	EPB41L4A	ENSR00001287521	promoter	gt:EPB41L4A-AS1 | tf:. | we:. | hs:SNORA13,EPB41L4A,CTC-459M5.2,RP11-526F3.1
5q22.1	5	112161610	rs17266115	0.856063	T	G	.	7	102	87	24 tissues	BLD	BLD,BLD,LNG	POL2,POL24H8,HEY1	DMRT5,Myf,NRSF	downstream_gene_variant	EPB41L4A	ENSR00001287521	promoter	gt:EPB41L4A-AS1 | tf:. | we:. | hs:
10q24.33	10	103871899	rs35623220	0.763406	C	T	.	.	4	2	SKIN, BRST	10 tissues	BRST,SKIN,PLCNT	.	Pax-5	intergenic_variant	.	ENSR00000361121	promoter_flanking_region	gt:. | tf:. | we:. | hs:
10q24.33	10	103884565	rs10786774	0.942046	G	C	small peak	.	10	69	.	.	5 tissues	ZNF263	TCF12,Zfx,p53	intron_variant	OBFC1	ENSR00000361128	CTCF_binding_site,enhancer	gt:. | tf:. | we:SLK | hs:
10q24.33	10	103884715	rs34379047	0.942046	A	T	big peak	119	10	69	.	12 tissues	27 tissues	CTCF,ZNF263	4 altered motifs	intron_variant	OBFC1	ENSR00000361128	CTCF_binding_site,enhancer	gt:. | tf:. | we:. | hs:
10q24.33	10	103885423	rs11598840	0.941667	A	G	.	.	.	.	.	9 tissues	BLD,LNG	.	Pbx3,Roaz	intron_variant	OBFC1		enhancer	gt:. | tf:. | we:SLK | hs:
10q24.33	10	103889994	rs11597399	0.942046	C	T	.	.	.	.	.	15 tissues	PLCNT,PANC	.	8 altered motifs	intron_variant	OBFC1	ENSR00001426795	promoter_flanking_region	gt:. | tf:. | we:. | hs:
10q24.33	10	103895470	rs35007589	0.942046	C	T	small peak	77	31	7	7 tissues	18 tissues	24 tissues	4 bound proteins	KAP1,Nanog,TLX1::NFIC	intron_variant	OBFC1	ENSR00000361132	promoter_flanking_region	gt:. | tf:NFKB2 | we:. | hs:SLK
10q24.33	10	103896858	rs1977230	0.940531	G	A	.	.	31	7	.	8 tissues	.	.	5 altered motifs	intron_variant	OBFC1		promoter_flanking_region	gt:. | tf:. | we:. | hs:
10q24.33	10	103897313	rs34763036,rs397751425,rs397782447	0.900202	G	GA	.	.	.	.	FAT	11 tissues	.	.	HDAC2,Zfp105,p300	intron_variant	OBFC1		promoter_flanking_region	gt:. | tf:. | we:. | hs:
10q24.33	10	103897558	rs10786775	0.940531	G	C	.	15	1	3	.	.	6 tissues	CTCF	.	missense_variant	OBFC1	ENSR00001599508	promoter_flanking_region	gt:. | tf:. | we:SLK | hs:SLK
10q24.33	10	103898330	rs2984131	0.942046	C	T	.	.	.	.	.	FAT, CRVX	.	.	8 altered motifs	intron_variant	OBFC1		.	gt:. | tf:. | we:. | hs:
10q24.33	10	103900068	rs2487999	0.940531	T	C	.	.	5	4	.	9 tissues	SKIN,PLCNT	.	AP-4,Ncx	missense_variant	OBFC1		.	gt:. | tf:. | we:SLK | hs:
10q24.33	10	103900695	rs370987366	0.808747	GTCTCTCTC	GTCTC	.	.	5	4	.	.	.	.	.	intron_variant	OBFC1	ENSR00001426797	.	gt:. | tf:SH3PXD2A | we:. | hs:
10q24.33	10	103900944	rs2475215	0.940531	T	C	.	.	.	.	.	8 tissues	.	.	GR,Zfp187	intron_variant	OBFC1	ENSR00001426797	.	gt:. | tf:SH3PXD2A | we:. | hs:
10q24.33	10	103908285	rs34685262	0.940529	A	AG	big peak	.	71	27	16 tissues	18 tissues	47 tissues	11 bound proteins	6 altered motifs	intron_variant	OBFC1	ENSR00000222484	.	gt:. | tf:USMG5 | we:. | hs:
10q24.33	10	103908421	rs35176048,rs397825098,rs71019701	0.941667	C	CTT	big peak	124	71	27	16 tissues	18 tissues	53 tissues	40 bound proteins	23 altered motifs	intron_variant	OBFC1	ENSR00000222484	.	gt:. | tf:USMG5 | we:. | hs:SLK
10q24.33	10	103909085	rs2995264	0.941667	G	A	.	.	.	.	8 tissues	20 tissues	7 tissues	.	10 altered motifs	intron_variant	OBFC1	ENSR00000222484	.	gt:. | tf:SFR1 | we:. | hs:OBFC1,SLK
10q24.33	10	103909496	rs7068235	0.763594	G	A	.	.	.	.	SKIN	15 tissues	.	.	.	intron_variant	OBFC1	ENSR00000222484	.	gt:. | tf:AS3MT,SH3PXD2A,SLK | we:. | hs:
10q24.33	10	103911351	rs2488000	0.940575	T	G	.	24	13	3	4 tissues	14 tissues	8 tissues	.	CTCF,Nanog,STAT	intron_variant	OBFC1	ENSR00000222484	.	gt:. | tf:GSTO2,ITPRIP,SLK | we:SLK | hs:OBFC1
10q24.33	10	103911374	rs2488001	0.940909	A	G	.	24	13	3	4 tissues	14 tissues	8 tissues	.	LXR,RFX5	intron_variant	OBFC1	ENSR00000222484	.	gt:. | tf:GSTO2,ITPRIP,SLK | we:SLK | hs:OBFC1
10q24.33	10	103911769	rs1265165	0.940909	T	C	.	2	.	.	BLD	7 tissues	BLD,THYM	.	BCL,NRSF,Sin3Ak-20	intron_variant	OBFC1	ENSR00000222484	.	gt:. | tf:. | we:SLK | hs:
10q24.33	10	103912046	rs2756116	0.940909	T	C	.	.	.	.	BLD	6 tissues	THYM,SKIN	.	Alx4,T3R	intron_variant	OBFC1	ENSR00000222484	.	gt:. | tf:. | we:SLK | hs:
10q24.33	10	103912257	rs2475218	0.940909	C	T	.	.	.	.	BLD	5 tissues	BLD	.	.	intron_variant	OBFC1		.	gt:. | tf:. | we:. | hs:
10q24.33	10	103920853	rs10683070,rs397967928	0.754413	TA	TAAA	.	.	.	.	.	.	.	.	8 altered motifs	upstream_gene_variant	OBFC1		.	gt:. | tf:. | we:. | hs:
10q24.33	10	103927874	rs11591710	0.764584	A	C	.	.	.	.	.	.	.	.	NRSF	intergenic_variant	.		.	gt:. | tf:. | we:SLK | hs:
10q24.33	10	103932859	rs35818937	0.764585	AAC	A	.	.	.	.	.	6 tissues	4 tissues	.	SETDB1	intergenic_variant	.		.	gt:. | tf:. | we:. | hs:
10q24.33	10	103934543	rs7902587	1	C	T	.	.	.	.	.	BRN	.	.	XBP-1	intergenic_variant	.		.	gt:. | tf:. | we:SLK | hs:
15q22.33	15	67149412	rs72743461	0.995551	C	A	big peak				.	.	.	.	.	intron_variant	SMAD3	ENSR00000410126		gt:SMAD3 | tf:. | we:. | hs:
15q22.33	15	67149659	rs1866316	0.77998	T	C	big peak				.	.	.	.	.	intron_variant	SMAD3	ENSR00000410126		gt:SMAD3 | tf:. | we:SMAD3 | hs:
15q22.33	15	67150258	rs17293632	0.99555	C	T	big peak				.	.	.	.	.	intron_variant	SMAD3	ENSR00000410126,MA0099.2,MA0303.1,MA0477.1,MA0489.1,MA0491.1	promoter	gt:SMAD3 | tf:. | we:SMAD3 | hs:SMAD3
15q22.33	15	67151588	rs8024330	0.791869	C	T	.	.	.	.	.	.	.	.	.	intron_variant	SMAD3	ENSR00000410126		gt:SMAD3 | tf:. | we:. | hs:
15q22.33	15	67155843	rs28434383	0.792447	C	T	.	.	.	.	.	.	.	.	.	intron_variant	SMAD3			gt:SMAD3 | tf:. | we:. | hs:
15q22.33	15	67156025	rs56375023	0.996823	G	A	.	.	.	.	.	.	.	.	.	intron_variant	SMAD3			gt:SMAD3 | tf:. | we:. | hs:
15q22.33	15	67156561	rs8032739	0.780125	A	G	.				.	.	.	.	.	intron_variant	SMAD3			gt:SMAD3 | tf:. | we:SMAD3 | hs:IQCH
15q22.33	15	67157322	rs2033784	0.77998	A	G	.	.			.	.	.	.	.	intron_variant	SMAD3		enhancer	gt:SMAD3 | tf:. | we:SMAD3 | hs:
15q22.33	15	67157967	rs17228058	0.997869	A	G	.		.	.	.	.	.	.	.	intron_variant	SMAD3		enhancer	gt:SMAD3 | tf:. | we:SMAD3 | hs:
15q22.33	15	67158555	rs7173698	0.78042	A	G	small peak	.	.	.	.	.	.	.	.	intron_variant	SMAD3	ENSR00001453227	enhancer	gt:SMAD3 | tf:. | we:SMAD3 | hs:
15q22.33	15	67158877	rs7174445	0.780567	C	G	.	.	.	.	.	.	.	.	.	intron_variant	SMAD3		enhancer	gt:SMAD3 | tf:. | we:SMAD3 | hs:
15q22.33	15	67159665	rs57062854,rs72060256	0.780562	TACTCCCTCCCTGTA	T	.	.	.	.	.	.	.	.	.	intron_variant	SMAD3			gt:SMAD3 | tf:. | we:. | hs:
15q22.33	15	67160650	rs9920190	0.780703	A	G	.	.	.	.	.	.	.	.	.	intron_variant	SMAD3		promoter_flanking_region	gt:SMAD3 | tf:. | we:. | hs:
15q22.33	15	67160704	rs7164786	0.780656	G	A	.	.	.	.	.	.	.	.	.	intron_variant	SMAD3		promoter_flanking_region	gt:SMAD3 | tf:. | we:. | hs:
15q22.33	15	67163292	rs56062135	1	C	T	.	.	.	.	.	10 tissues	.	.	ERalpha-a	intron_variant	SMAD3			gt:SMAD3 | tf:. | we:. | hs:
15q22.33	15	67165814	rs4562997	0.794421	G	A	.				.	.	.	.	.	intron_variant	SMAD3	ENSR00000410129	promoter_flanking_region	gt:SMAD3 | tf:C15orf61 | we:SMAD3 | hs:
15q22.33	15	67171953	rs72743477	0.893737	A	G	Thyroid-small		.	.	.	.	.	.	.	intron_variant	SMAD3	ENSR00001453230	enhancer	gt:SMAD3 | tf:. | we:. | hs:
15q22.33	15	67174261	rs72743482	0.891849	A	G	.		.	.	.	.	.	.	.	intron_variant	SMAD3	ENSR00000237939	promoter_flanking_region	gt:SMAD3 | tf:. | we:. | hs:
15q22.33	15	67165147	rs2289261	1	G	C	flanking peak	.	8	19	ESC, IPSC	17 tissues	ESDR,ESC,IPSC	.	13 altered motifs	intron_variant	SMAD3	ENSR00000410129	promoter_flanking_region	gt:SMAD3 | tf:. | we:. | hs:
Lead variants at each locus are in bold and positions are according to Build 38 of the reference sequence.
Linkage disequilibrium (LD; r2 ≥0.75) with lead variant; Ref,reference allele; alt, alternative allele; DHS, DNase1 hypersensitivity site; TFBS, Transcription Factor Binding Sites
We report specifiacally if we found evidence of DHS effect in thyroid tissue (column = DHS Thyroid).
gt: gtex eqtl eGene and significant variant-gene associations based on permutations.
tf: targetfinder gene targets of distal enhancers.
we: Westra et al blood eqtl
hs: Correlation links between DHS and gene expression in 112 Human samples
